# Supplementary material for: Computational Characterization of β-Li3PS4 Solid Electrolyte: From Bulk and Surfaces to Nanocrystals
Source: Nanomaterials (Basel). 2022 Aug 15;12(16):2795. doi: 10.3390/nano12162795 (PMC9416343; doi:10.3390/nano12162795)
Supplement: Supplementary file 1 [file nanomaterials-12-02795-s001.zip]

Archive with 1 entries (1 files):
- nanomaterials-1841450-SI.pdf
